# Supplementary material for: Reactivation of Multiple Viruses in Patients with Sepsis
Source: PLoS One. 2014 Jun 11;9(6):e98819. doi: 10.1371/journal.pone.0098819 (PMC4053360; doi:10.1371/journal.pone.0098819)
Supplement: Table S1 — qPCR assays. Characteristics of virus qPCR assays, including LLOQs (Lower Limits of Quantitation), average CVs and references. (CSV) [file pone.0098819.s004.csv]

Table S1: qPCR Assays for Viruses
Virus	LLOQ	Cv(%)	Reference #
CMV	2000 Copies/mL	1.1	34
EBV	4000 Copies/mL	2.3	35
HSV1	4000 Copies/mL	0.6	36
HSV2	4000 Copies/mL	0.7	36
HHV-6a	3000 Copies/mL	2.7	See Acknowledgements
HHV-6b	3000 Copies/mL	1	See Acknowledgements
TTV	2000 Copies/mL	2.2	37
BK	4000 Copies/mL	1.1	39
JC	4000 Copies/mL	1.2	38
Cv% represents the average of interassay coefficient of variation. LLOQ, lower limit of quantitation. The reference # is provided in the reference list.
